# Supplementary material for: Postoperative Chemoradiotherapy versus Radiotherapy Alone in Major Salivary Gland Cancers: A Stratified Study Based on the External Validation of the Distant Metastasis Risk Score Model
Source: Cancers (Basel). 2022 Nov 14;14(22):5583. doi: 10.3390/cancers14225583 (PMC9688786; doi:10.3390/cancers14225583)
Supplement: Supplementary file 1 [file cancers-14-05583-s001.zip]

Archive with 1 entries (1 files):
- cancers-1848025-supplementary.pdf
